# Supplementary material for: Molecular Breeding for Incorporation of Submergence Tolerance and Durable Bacterial Blight Resistance into the Popular Rice Variety ‘Ranidhan’
Source: Biomolecules. 2023 Jan 18;13(2):198. doi: 10.3390/biom13020198 (PMC9953461; doi:10.3390/biom13020198)
Supplement: Supplementary file 1 [file biomolecules-13-00198-s001.zip]

Archive with 1 entries (1 files):
- biomolecules-2155745-supplementary.pdf
